# Supplementary material for: CAR-T Cells for the Treatment of Central Nervous System Tumours: Known and Emerging Neurotoxicities
Source: Brain Sci. 2024 Nov 30;14(12):1220. doi: 10.3390/brainsci14121220 (PMC11727498; doi:10.3390/brainsci14121220)
Supplement: Supplementary file 1 [file brainsci-14-01220-s001.zip]

Archive with 1 entries (1 files):
- brainsci-3319923-supplementary.pdf
